# Supplementary material for: Glia Cells Control Olfactory Neurogenesis by Fine-Tuning CXCL12
Source: Cells. 2023 Aug 28;12(17):2164. doi: 10.3390/cells12172164 (PMC10486585; doi:10.3390/cells12172164)
Supplement: Supplementary file 1 [file cells-12-02164-s001.zip]

Archive with 1 entries (1 files):
- cells-2573660-supplementary.pdf
